# Supplementary material for: ZNF385A and ZNF346 Serve as Prognostic Biomarkers Associated with an Inflamed Immunosuppressive Tumor Microenvironment in Hepatocellular Carcinoma
Source: Int J Mol Sci. 2023 Feb 5;24(4):3155. doi: 10.3390/ijms24043155 (PMC9962939; doi:10.3390/ijms24043155)
Supplement: Supplementary file 1 [file ijms-24-03155-s001.zip]

Archive with 1 entries (1 files):
- ijms-2167707-supplementary.pdf
